# Supplementary material for: Two Lignan Glycosides from Albizia julibrissin Durazz. Noncompetitively Inhibit Serotonin Transporter
Source: Pharmaceuticals (Basel). 2022 Mar 11;15(3):344. doi: 10.3390/ph15030344 (PMC8954383; doi:10.3390/ph15030344)
Supplement: Supplementary file 1 [file pharmaceuticals-15-00344-s001.zip]

Archive with 1 entries (1 files):
- pharmaceuticals-1597321-supplementary.pdf
